# Supplementary material for: Draft genome sequence of the Tibetan medicinal herb Rhodiola crenulata
Source: Gigascience. 2017 May 5;6(6):1–5. doi: 10.1093/gigascience/gix033 (PMC5530320; doi:10.1093/gigascience/gix033)
Supplement: Additional File 2: — Protocols.io.xls [file gix033_Additional_file_2_Protocols.io.xlsx]

## Sheet: protocol 1
	Protocol Title	Protocol Description	Before start of protocol	Warnings
Protocol 2	DNA extration for the R. crenulata genome	This protocol is used to clarity the process of total DNA extration for our R. crenulata genome.
	Section Title	Step Description	Optional annotation/note
step 1	Sample preparation	Collect and cut 200mg of fresh leaves.
step 2	Sample preparation	Add tissues and liquid nitrogen in mortar, grind them into powder with a pestle.
step 3	Tissue lysis	Transfer the powder in a centrifuge tube with 1ml of pre-heated CTAB lysis buffer and then mix them.	volume of the tube: 2ml
step 4	Tissue lysis	Incubate the tube for 1 hour at 65C in the recirculating water bath with mixing gently every 5-10 min.	Prolong the lysis time to lyse completely if necessary.
step 5	Tissue lysis	Cool the centrifuge tube to room temperature and centrifuge it at 13600rpm for 10min at 4C. Transfer the supermatant in a new tube.	(tube -- 2.0ml, marked)
step 6	Phase separation	Add the same volume of Phenol : Chloroform : Isoamylol (25: 24: 1) and mix by gentle inversion for 3-5 min at room temperature.
step 7	Phase separation	Centrifuge at 13600rpm for 10min at 4C and then transfer the supermatant aqueous phase in a new tube.	(tube -- 2.0ml, marked)
step 8	Phase separation	Add the same volume of Chloroform : Isoamylol (24 : 1) and mix by gently inverting for 3-5min at room temperature.
step 9	Phase separation	Centrifuge at 13600rpm for 10min at 4C and then transfer the supermatant aqueous phase in a new tube.	(tube -- 2.0ml, marked)
step 10	DNA precipitation	Add 2/3 volume of Isopropanol and 1/10 volume of 3M ammonium acetate, and then mix by slowy inverting.
step 11	DNA precipitation	Incubate the tube at -20C for overnight.
step 12	DNA precipitation	Centrifuge at 13600rpm for 10min at 4C and discard the supermatant.
step 13	DNA washing	Add 1ml of 70% of ethanol, flick the centriguge tube to resuspend the pellet, wash the DNA pellet for 3-5min.
step 14	DNA washing	Centrifuge at 13000rpm for 5min at 4C, discard the ethanol.
step 15	DNA washing	Add 1ml of 70% ethanol and mix gently. Centrifuge at 13000rpm for 5min at 4C, discard the ethanol.
step 16	DNA washing	Centrifuge at 13000rpm for 30s, discard the liquid. Air dry the pellet for 5-10min at room temperature.
step 17	Dissolve DNA	Add RNase and 100ul of TE buffer (TE : RNase = 100:1), and then dissolve the pellet at 37C for 30min in the Thermomixer.

## Sheet: protocol 2
	Protocol Title	Protocol Description	Before start of protocol	Warnings
Protocol 1	RNA extration for the R. crenulata genome	This protocol is used to clarity the process of RNA extration for our R. crenulata genome.
	Section Title	Step Description	Optional annotation/note
step 1	Reagents preparation	Incubate a centrifuge tube with 1.5ml of pBIOZOL : CTAB (1: 1) at 65C in the Thermomixer.	volume of the tube: 2ml
step 2	Reagents preparation	Transfer 400ul of Chloroform : Isoamylol (24: 1) in a new centrifuge tube.	volume of the tube: 2ml
step 3	Reagents preparation	Transfer two pieces of the mixture of 700ul of water-saturated Phenol and 200ul of Chloroform : Isoamylol (24: 1) in two new centrifuge tubes, respectively.	volume of the tube: 2ml
step 4	Reagents preparation	Transfer 850ul of Chloroform : Isoamylol (24: 1) in a new centrifuge tube.	volume of the tube: 2ml
step 5	Reagents preparation	Transfer 700ul of Isopropanol in a new centrifuge tube.	volume of the tube: 1.5ml
step 6	Sample preparation	Add the sample tissue to a pre-cooling mortar and grind tissue into powder under the liquid nitrogen with a pre-cooling pestle.
step 7	Tissues lysis	Transfer the powder in the tube prepared in step 1, after mixing, incubate the tube for 15min at 65C.
step 8	Phase separation	Cool the centrifuge tube to room temperature and centrifuge it at 12000rpm for 5min at 4C. Transfer the supermatant in the tube prepared in step 2 and shake strongly for 10-20s to mix.
step 9	Phase separation	Centrifuge the tube at 12000rpm for 10min at 4C. Transfer and divide the supermatant equally into two tubes prepared in step 3, and then shake strongly for 10-20s to mix, respectively.
step 10	Phase separation	Centrifuge the tube at 12000rpm for 10min at 4C. Transfer and mix the supermatant from two tubes, and then add it to the tube prepared in step 4. Shake strongly for 10-20s to mix completely.
step 11	RNA precipitation	Centrifuge the tube at 12000rpm for 10min at 4C. Transfer the supermatant in the tube prepared in step 5 and mix them by gently inverting.
step 12	RNA precipitation	Incubate the tube at -20C for 2hours.
step 13	RNA precipitation	Centrifuge at 13600rpm for 20min at 4C and remove the supermatant.
step 14	RNA washing	Add 1ml of 75% of ethanol, flick the tube to resuspend the pellet, wash the RNA pellet for 3min.
step 15	RNA washing	Centrifuge at 13600rpm for 3min at 4C, discard the liquid.
step 16	RNA washing	Repeat step 14-15. And then air dry the pellet for 3-5min at room temperature.
step 17	Dissolve RNA	Add 50ul of DEPC to dissolve the pellet.

## Sheet: protocol 3
	Protocol Title	Protocol Description	Before start of protocol	Warnings
Protocol 3	The pipeline of assembly and annotation	From this protocol, we can know detail methods of assembly and annotation of the R. crenulata genome.	Get raw sequencing data in Fastq format.
	Section Title	Step Description	Optional annotation/note
step 1	Quality control	Filter the input raw sequences by using SOAPfilter (version 2.2).	using parameters "-y -z -p -M 2"
step 2	k-mer analysis	Estimate the genome size (420 Mb) with k-mer analysis.	k=17; reads from 250 bp-insert library as input; the genome size with the formula: G = N*(L − 17 + 1)/K_depth, where N and L are the total number of reads and the length of reads, respectively, and K_depth indicates the frequency of k-mers occurring more frequently than the others.
step 3	Assembly	Run Platanus (version 1.2.4 ) to assemble our genome.	performing "assemble (-k 35 -m 130 -u 0.2 -c 10 -s 10 -t 32)->scaffold (-l 3 -u 0.2 -v 32 -s 32)->gap_close (-t 32 -s 32 -ed 0.1)" modes in turn;
step 4	Assembly	Perform Gapcloser (version 1.10) to further close gaps in our genome obtained in step3.	using reads from all insert-size libraries
step 5	Repeat annotation_de novo	Run RepeatModeler, RepeatScout and LTR_FINDER, respectively, to build de novo library based on the input assembled genome sequence.	version 1.0.5
step 6	Repeat annotation_de novo	Basing on the library constructed in step 5 as database, run RepeatMasker (version 3.3.0) to find and then classify the repetitive sequences.	using parameters "-nolow -no_is -norna -parallel 1"
step 7	Repeat annotation_homolog	Run RepeatMasker and RepeatProteinMask (version 3.3.0) to identify repeats in the genome at DNA and protein level, respectively, by aligning sequences against existing databases, Repbase TE library (Version 17.01) and TE protein database.	using parameters "-noLowSimple -pvalue 0.0001" when running RepeatProteinMask
step 8	Gene prediction_preparation	Mask these repetitive regions obtained above (step 5-7) with 'N's.		Before gene prediction, mask the TEs in genome.
step 9	Gene prediction_de novo	Run Augustus (version 2.5.5) and GlimmerHMM (version 3.0.1) to de novo predict genes in the repeat-masked genome sequences.	using parameters "--species=arabidopsis --uniqueGeneId=true --noInFrameStop=true --gff3=on --strand=both" when running Augustus; using parameters "-f -g" and trained by arabidopsis when running GlimmerHMM
step 10	Gene prediction_homolog	Download protein sequences of homlog species (arabidopsis, wild strawberry, peach and Chinese plum), then align these against our masked genome sequences with BLAT, and then based on the BLAT mapping results, run GeneWise (version 2.2.0 ) to predict genes.	with parameters "--max divergence rate 0.3 --extend length for both sides of regions 2000"
step 11	Gene prediction_glean	Integrate genes predicted in step 9-10 to obtain the consensus gene set by using GLEAN.	filtering with criterion "overlap cutoff 0.8 and at least one homolog support"
step 12	Gene prediction_adding RNA-seq	Perform TopHat (version 2.1.0) with default parameters to align clean RNA-seq reads against gene set mentioned in Step11, and then use Cufflinks (version 2.2.1) to assemble these transcripts, then use training parameters to predict ORFs, and finally obtain the more intergrity and trusty gene set.	filtering RNA sequencing data firstly by performing SOAPnuke with parameters “-l 10 -q 0.5 -n 0.01 -f AGTCGGAGGCCAAGCGGTCTTAGGAAGACAA -Q 2”
step 13	Estimation of completeness	Run BUSCO and map transcriptome data to our final gene set to assess the completeness.
step 14	Functional annotation	Map protein sequences of the final gene set to existing databases to identify their functions or motifs, such as SwissProt, TrEMBL, KEGG, InterPro.	SwissProt, TrEMBL and KEGG: using BLASTP; Interpro: using InterProScan (version 4.7) with seven different models (Profilescan, blastprodom, HmmSmart, HmmPanther, HmmPfam, FPrintScan and Pattern-Scan)
